# Supplementary material for: ONLINE-TICS: Internet-Delivered Behavioral Treatment for Patients with Chronic Tic Disorders
Source: J Clin Med. 2022 Jan 4;11(1):250. doi: 10.3390/jcm11010250 (PMC8745756; doi:10.3390/jcm11010250)
Supplement: Supplementary file 1 [file jcm-11-00250-s001.zip]

Archive with 1 entries (1 files):
- jcm-1513234-supplementary.pdf
